# Supplementary material for: Diverse metabolic reactions activated during 58-hr fasting are revealed by non-targeted metabolomic analysis of human blood
Source: Sci Rep. 2019 Jan 29;9:854. doi: 10.1038/s41598-018-36674-9 (PMC6351603; doi:10.1038/s41598-018-36674-9)
Supplement: Supplementary file 2 — Supplemental Table S1 [file 41598_2018_36674_MOESM2_ESM.xlsx]

## Sheet: Sheet1
No.	Name	Status	Detected m/z	Theoretical m/z	m/z error (ppm)	RT (min)	Ionization	RBC enriced	Peak abundance Blood	fold-change (34h/10h, ave) Blood	fold-change (58h/10h, ave) Blood	p-value (Friedman test) Blood	Peak abundance Plasma	fold-change (34h/10h, ave) Plasma	fold-change (58h/10h, ave) Plasma	p-value (Friedman test) Plasma	Peak abundance RBC	fold-change (34h/10h, ave) RBC	fold-change (58h/10h, ave) RBC	p-value (Friedman test) RBC
1	1-Methyl-adenosine	STD	280.104	280.105	3.81782	11.2201	NEG		L	0.841404	0.888281	0.7788	L	1.0842	0.930543	0.3679	L	0.736987	0.548954	0.1054
2	1,5-Anhydroglucitol	STD	163.062	163.061	2.56299	9.1617	NEG		H	1.30054	1.25115	0.1738	H	1.13578	1.20976	0.03877	H	1.06523	1.03553	0.7788
3	2-Hydroxybutyrate	STD	103.041	103.04	7.13992	5.16256	NEG		L	7.089	13.8366	0.01832	M	6.65151	13.6522	0.03877	L	6.01642	11.1389	0.03877
4	2-Ketobutyrate	STD	101.025	101.024	7.41529	4.42293	NEG		L	6.73521	12.6921	0.01832	L	4.92756	11.6757	0.01832	L	4.82995	8.06699	0.03877
5	2-Oxoglutarate	STD	145.015	145.014	3.76609	12.7434	NEG		L	1.7211	2.25137	0.01832	L	1.47965	1.66992	0.03877	L	6.1661	8.395	0.1738
6	3-Hydroxybutyrate	STD	103.041	103.04	7.21919	6.32957	NEG		L	19.9039	57.951	0.01832	L	17.1776	55.4374	0.01832	L	16.2515	44.9389	0.03877
7	6-Phosphogluconate	STD	275.017	275.017	0.403492	15.1342	NEG	○	L	1.44838	1.45052	0.1738	L	1.50786	1.71979	0.03877	L	1.04009	1.18738	0.3679
8	Acetyl-carnitine	STD	202.109	202.108	2.06547	8.43833	NEG	○	L	1.58061	2.07122	0.01832	L	2.93008	5.3006	0.01832	L	1.11438	1.3876	0.03877
9	Acetyl-carnosine	STD	269.124	269.124	1.50631	7.35266	POS		L	1.01347	1.15764	0.4724	L	0.997313	1.08974	0.1054	L	1.04871	1.10041	0.7788
10	Adenine	STD	136.061	136.062	2.56029	6.60541	POS	○	L	2.00715	3.21986	0.4724	L	1.22174	1.08974	0.3679	L	2.30501	1.54667	0.01832
11	Adenosine	STD	268.104	268.104	1.15143	6.36778	POS		L	1.20442	0.818305	0.03877	M	0.802322	0.693411	0.1054	L	1.20567	1.12455	0.1738
12	ADP	STD	426.023	426.022	1.1503	12.7862	NEG	○	H	1.38503	1.50734	0.03877	L	1.25479	1.52615	0.3679	H	1.09408	1.25142	0.3679
13	Aminobutyrate	STD	102.057	102.056	6.62091	11.3824	NEG	○	L	1.80629	4.97694	0.01832	L	3.69206	4.74329	0.03877	L	3.10893	6.08511	0.01832
14	AMP	STD	346.056	346.056	1.07809	11.4794	NEG	○	M	1.22974	1.40552	0.3679	L	1.31314	1.34997	0.3679	M	1.04369	1.27016	0.7788
15	Arginine	STD	173.105	173.104	1.49653	23.9886	NEG		M	1.17118	0.995258	0.7788	M	1.11555	0.935563	0.4724	M	0.822424	0.683863	0.03877
16	Asparagine	STD	131.047	131.046	4.63136	12.382	NEG		L	1.19552	1.21438	0.7788	L	1.19697	1.13691	0.1054	M	1.02459	1.14296	0.3679
17	Aspartate	STD	132.031	132.03	4.43227	12.2278	NEG	○	M	1.21115	1.24172	0.1738	L	0.501425	0.398248	0.03877	M	1.02925	1.16415	0.7788
18	ATP	STD	505.989	505.988	1.07086	13.8321	NEG	○	H	1.20207	1.26879	0.1738	M	1.27262	1.50428	0.1738	H	1.0604	1.20385	0.3679
19	Betaine	STD	118.086	118.086	3.38124	8.67218	POS		H	1.03279	0.955362	0.1738	H	0.903986	0.852819	0.1054	H	1.04892	1.07443	0.1054
20	Butyro-betaine	STD	146.117	146.118	2.14562	11.048	POS	○	M	1.09937	1.23752	0.1738	L	1.06021	1.26119	0.1054	M	1.05879	1.36872	0.03877
21	Butyryl-carnitine	STD	232.154	232.154	0.904145	6.2671	POS		M	1.18487	1.20056	0.3679	M	1.25631	1.58944	0.1738	M	1.14372	1.41197	0.03877
22	Carnitine	STD	162.112	162.113	1.959	10.9251	POS		H	1.02767	1.00545	0.7788	H	0.988756	1.00739	0.4724	H	0.99926	1.03151	0.3679
23	Carnosine	STD	227.114	227.114	1.23848	13.1399	POS	○	L	1.09243	0.774093	0.4724	ND				L	1.32371	1.79677	0.01832
24	CDP-choline	STD	487.101	487.1	1.92868	12.8966	NEG		L	1.20718	1.20787	0.04979	L	0.92294	0.944544	0.4724	L	1.09192	1.13786	0.7788
25	CDP-ethanolamine	STD	445.054	445.053	1.32177	13.7316	NEG		L	1.26618	1.21144	0.7788	L	1.08461	1.1006	0.7788	L	1.45934	1.16916	0.7788
26	cis-Aconitate	STD	173.009	173.009	1.63403	15.3605	NEG		L	1.51005	1.71539	0.1738	L	1.62539	1.76086	0.01832	L	1.58193	1.73583	0.1738
27	Citramalate	STD	147.03	147.03	2.1354	12.5209	NEG	○	L	1.41011	1.45711	0.1738	L	1.54654	1.53935	0.1738	L	1.30445	1.47576	0.04979
28	Citrate	STD	191.02	191.02	1.74241	15.4419	NEG		M	1.498	1.55925	0.1738	M	1.54607	1.51181	0.03877	M	1.4251	1.47847	0.3679
29	Citrulline	STD	174.089	174.088	2.67351	13.2186	NEG		L	1.19852	1.12293	0.1054	L	1.0955	0.978513	0.3679	L	1.0202	1.01991	1
30	Creatine	STD	130.063	130.062	4.67704	12.0594	NEG	○	M	1.22285	1.30067	0.04979	L	1.53799	1.99757	0.1054	M	1.07955	1.23247	0.03877
31	Creatinine	STD	112.052	112.052	7.29366	6.88494	NEG		M	1.423	1.36589	0.04979	M	1.18879	1.13877	0.7788	M	1.21046	1.11735	0.1054
32	CTP	STD	481.978	481.977	2.12813	15.4796	NEG		L	1.14259	1.13207	0.4724	L	1.42879	1.61998	0.03877	L	1.23395	1.0406	0.1738
33	Cytidine	STD	244.092	244.093	1.58307	9.20354	POS		L	1.69116	1.49959	0.1054	L	1.34768	1.10343	0.03877	L	1.53275	1.67259	0.03877
34	Decanoyl-carnitine	STD	316.248	316.248	0.86758	4.35187	POS		M	6.70494	4.83352	0.03877	M	6.30884	7.2145	0.01832	L	5.80952	6.99133	0.03877
35	Dimethyl-arginine	STD	203.15	203.15	1.50069	19.8145	POS		M	1.43591	1.27208	0.1738	M	1.31797	1.40159	0.03877	M	1.4448	1.65014	0.03877
36	Dimethyl-guanosine	STD	312.13	312.13	0.657705	6.02123	POS		L	1.36245	0.964923	0.03877	L	1.19759	1.14224	0.4724	L	1.19201	1.17416	0.1738
37	Dimethyl-lysine	STD	175.144	175.144	0.216091	19.1887	POS		L	1.06156	0.868474	0.4724	L	0.95327	0.997307	0.4724	L	1.05648	1.08622	0.3679
38	Dimethyl-proline (stachydrine)	STD	144.102	144.102	2.50093	8.02103	POS	○	M	0.870543	0.675733	0.03877	M	0.670144	0.599315	0.1738	H	0.91537	0.878679	0.1738
39	Diphospho-glycerate	STD	264.952	264.952	-0.013869	15.9025	NEG	○	H	1.36527	1.42715	0.03877	L	1.23289	1.75892	0.03877	H	1.13627	1.24975	0.3679
40	Dodecanoyl-carnitine	STD	344.279	344.279	1.53305	4.02748	POS		L	5.13096	4.72983	0.04979	L	5.76527	8.11101	0.01832	L	3.69054	5.47547	0.01832
41	Ergothioneine	STD	228.081	228.081	0.739637	12.1004	NEG	○	M	1.17017	1.20557	0.04979	L	1.50285	1.86325	0.01832	H	1.09064	1.19433	0.03877
42	GDP	STD	442.018	442.017	1.04669	15.2493	NEG	○	L	1.41756	1.55803	0.1738	L	1.46056	2.0241	0.1738	L	1.08355	1.19043	0.1738
43	GDP-glucose	STD	604.071	604.07	2.05112	15.3837	NEG	○	M	1.18478	1.22859	0.04979	L	0.995238	1.12083	0.3679	M	0.887559	1.08237	0.3679
44	Gluconate	STD	195.051	195.051	2.02616	11.4362	NEG	○	M	1.18371	1.17358	0.3679	L	0.84903	0.576552	0.03877	M	1.01416	0.802593	0.7788
45	Glucosamine	STD	180.086	180.087	1.25059	11.6492	POS		M	0.882466	0.705353	0.1054	M	1.41591	1.25467	0.4724	L	1.10053	0.922482	0.7788
46	Glucose	STD	179.056	179.056	1.98323	12.0238	NEG		H	1.07142	1.09309	0.7788	H	1.10665	1.12566	1	H	1.03247	0.920035	0.7788
47	Glucose-6-phosphate	STD	259.022	259.022	0.23526	14.1614	NEG	○	M	1.23133	1.29214	0.4724	L	1.47421	1.64467	0.03877	M	1.03737	1.23391	0.4724
48	Glutamate	STD	146.046	146.046	3.39962	12.0221	NEG	○	M	1.25704	1.21831	0.1738	M	1.09297	1.10916	0.4724	H	1.0538	1.1489	0.4724
49	Glutamine	STD	145.062	145.062	3.06675	12.2917	NEG		H	1.15655	1.09955	0.3679	H	1.12325	1.04927	0.1054	H	0.976737	1.0112	1
50	Glutathione disulfide (GSSG)	STD	611.146	611.145	2.20271	14.8914	NEG	○	H	1.1392	1.19707	0.3679	L	1.0159	1.18327	0.3679	H	1.01685	1.11776	0.7788
51	Glyceraldehyde-3-phosphate	STD	168.991	168.991	2.2265	12.7673	NEG	○	L	1.50806	1.91884	0.3679	L	4.07065	4.24303	0.4724	L	1.43642	2.25042	0.3679
52	Glyceric acid	STD	105.02	105.019	8.01099	10.1226	NEG		M	1.59332	1.67965	0.7788	M	1.31811	1.28702	0.1738	M	1.02451	0.705082	0.04979
53	Glycerol-phosphate	STD	171.007	171.006	1.75362	12.3956	NEG	○	L	1.66399	1.66674	0.04979	L	1.46912	1.52184	0.04979	L	1.20778	1.17782	0.1738
54	Glycerophosphocholine	STD	258.11	258.11	1.51739	12.2762	POS		M	0.98343	0.838435	0.1738	M	0.924535	0.890604	0.7788	M	0.996969	1.11309	0.3679
55	GMP	STD	362.051	362.051	1.37343	14.0521	NEG	○	L	1.32583	1.47417	0.4724	L	1.46475	1.74567	0.1738	L	1.27899	0.854939	0.3679
56	GTP	STD	521.984	521.983	2.07575	16.3189	NEG	○	M	1.27552	1.28885	0.1738	L	1.68665	2.42084	0.01832	M	1.1192	1.21743	0.7788
57	Hexanoyl-carnitine	STD	260.185	260.186	1.21908	4.84505	POS		L	2.15479	1.96846	0.03877	L	3.00816	3.79114	0.03877	L	1.5921	1.87031	0.03877
58	Histidine	STD	154.063	154.062	2.61263	11.8935	NEG		M	1.26899	1.22361	0.1054	M	1.23959	1.21302	0.03877	M	1.0181	1.19405	0.3679
59	Hypoxanthine	STD	135.03	135.031	6.11863	7.3544	NEG		L	2.03503	1.82749	0.1738	L	1.38514	1.47181	0.1738	L	1.24523	1.46933	0.1054
60	IMP	STD	347.04	347.04	1.06504	13.0164	NEG	○	L	1.28066	1.16147	0.4724	L	1.43146	2.14945	0.01832	L	1.02908	1.00614	1
61	Indoxyl-sulfate	STD	212.003	212.002	1.35576	4.7216	NEG		M	0.817955	0.820481	0.4724	M	0.783993	0.862682	0.4724	M	0.827436	0.814181	0.1738
62	Isoleucine	STD	130.088	130.087	3.98805	8.55722	NEG		M	1.61068	2.06082	0.03877	M	1.3523	1.84656	0.03877	M	1.31636	1.6839	0.1738
63	Isovaleryl-carnitine	STD	246.17	246.17	1.48315	5.48709	POS		M	1.2355	1.22528	0.3679	L	1.34253	1.76466	0.04979	M	1.22513	1.44078	0.03877
64	Keto(iso)leucine	STD	129.056	129.056	4.82379	3.52516	NEG		M	2.45686	3.37589	0.01832	M	2.34686	3.65949	0.01832	M	2.41711	3.08213	0.03877
65	Ketovaline	STD	115.041	115.04	6.22807	4.09424	NEG		M	2.62834	3.42198	0.01832	M	2.37767	3.72533	0.01832	L	2.40846	2.85276	0.03877
66	Kynurenine	STD	209.092	209.092	1.41019	8.11031	POS		L	1.08557	0.758208	0.03877	L	0.978754	0.831954	0.3679	L	1.26874	1.14817	0.3679
67	Leucine	STD	130.088	130.087	3.40307	8.08314	NEG		M	2.03278	2.33519	0.03877	M	1.66122	2.02374	0.03877	H	1.50435	1.90208	0.1054
68	Lysine	STD	145.099	145.098	3.03118	22.8689	NEG		M	1.5494	1.27025	0.03877	M	1.50781	1.19337	0.03877	M	1.20039	1.03387	0.7788
69	Malate	STD	133.015	133.014	4.73911	13.1957	NEG	○	M	1.46951	1.571	0.03877	L	1.72725	1.9305	0.03877	M	1.29828	1.43595	0.04979
70	Methionine	STD	148.044	148.044	3.18169	8.70319	NEG		M	1.46852	1.37023	0.1054	M	1.22222	1.30283	0.3679	M	1.12119	1.20442	0.7788
71	Methyl-histidine	STD	170.092	170.092	1.96888	9.97213	POS		M	1.24477	1.1874	0.3679	M	1.20771	1.23692	0.1738	M	1.27042	1.42564	0.1738
72	Methyl-lysine	STD	161.128	161.129	0.112095	21.8789	POS		L	1.1637	1.1751	0.3679	M	1.15252	1.35726	0.3679	L	1.2107	1.4937	0.03877
73	myo-Inositol	STD	179.056	179.056	1.75717	14.3878	NEG		L	1.29779	1.20633	0.3679	L	1.07668	1.30076	0.7788	L	0.962031	1.09747	0.4724
74	N-Acetyl-(iso)leucine	STD	174.112	174.113	1.56669	3.73565	POS		L	1.282	0.969932	0.1054	L	1.31292	1.10113	0.03877	L	1.2208	1.66733	0.03877
75	N-Acetyl-arginine	STD	217.129	217.13	1.39391	12.4681	POS		L	0.981673	0.909223	0.7788	L	0.872441	0.913111	0.7788	L	0.965332	1.06327	0.7788
76	N-Acetyl-aspartate	STD	174.041	174.041	2.03362	12.0315	NEG		L	1.12456	1.19005	0.3679	L	1.28484	1.24105	0.04979	L	1.31284	1.37395	0.1738
77	N-Acetyl-glucosamine	STD	222.097	222.097	1.1824	9.58751	POS	○	M	1.24894	1.14892	0.1738	L	1.41989	1.03953	0.1738	M	1.22872	1.46935	0.1054
78	N-Acetyl-glutamate	STD	188.057	188.056	1.75848	11.5994	NEG	○	L	1.48515	2.28694	0.1738	L	1.94506	4.37498	1	L	3.26727	6.53851	0.1738
79	N-Acetyl-ornithine	STD	175.107	175.108	1.38275	11.2314	POS		L	0.549823	0.657784	0.1054	L	0.829266	1.15857	0.7788	L	0.719912	0.740434	0.1738
80	N2-Acetyl-lysine	STD	189.123	189.123	1.60344	12.7002	POS		L	0.758242	0.923194	0.1054	L	0.783984	0.971306	0.7788	L	1.00014	1.6296	1
81	N6-Acetyl-lysine	STD	189.123	189.123	1.5593	10.6254	POS		L	1.1924	0.934205	0.7788	L	1.15847	1.19078	1	L	0.88524	0.927276	0.4724
82	NAD+	STD	662.104	662.102	2.83534	11.7996	NEG	○	M	1.0702	1.23972	0.03877	L	1.05825	1.06764	0.4724	M	0.995456	1.25086	0.3679
83	NADP+	STD	742.07	742.068	1.97786	14.3983	NEG	○	L	1.19967	1.13496	0.4724	ND				L	1.02886	1.086	1
84	Nicotinamide	STD	121.041	121.041	5.63473	4.85091	NEG	○	L	1.65869	1.42758	0.03877	L	1.55301	1.68299	0.03877	L	1.50842	1.13992	0.03877
85	Octanoyl-carnitine	STD	288.217	288.217	0.295613	4.39916	POS		L	8.0488	6.11333	0.03877	L	7.95578	8.80665	0.03877	L	5.3922	6.33414	0.04979
86	Ophthalmic acid	STD	288.12	288.12	1.10826	11.314	NEG	○	L	2.02447	3.55883	0.01832	ND				L	1.82306	3.20826	0.01832
87	Ornithine	STD	131.083	131.083	4.13489	20.4939	NEG		L	1.0895	0.857121	0.3679	L	0.890809	0.782004	0.3679	L	0.878167	0.78869	0.4724
88	Pantothenate	STD	218.104	218.103	0.757064	5.72673	NEG	○	L	1.47298	1.74179	0.04979	L	1.76881	2.64846	0.03877	L	1.2336	1.40827	0.1738
89	Pentose-phosphate	STD	229.012	229.012	0.672539	12.9681	NEG	○	L	1.4925	1.82053	0.3679	L	1.61882	1.87548	0.04979	L	1.00244	1.28974	0.1738
90	Phenylalanine	STD	164.072	164.072	2.29207	7.38515	NEG		M	1.44356	1.51887	0.4724	M	1.24856	1.3789	0.4724	M	1.15138	1.24207	0.3679
91	Phosphocreatine	STD	210.029	210.029	1.21098	12.6587	NEG	○	L	1.1786	1.16993	0.04979	L	1.21172	0.962822	0.4724	L	1.08902	1.14937	0.7788
92	Phosphoglycerate	STD	184.986	184.986	1.46979	14.3886	NEG	○	M	1.43488	1.47604	0.1738	L	0.879315	0.950095	0.4724	M	1.17192	1.36746	0.4724
93	Proline	STD	114.057	114.056	6.27678	10.1665	NEG		M	1.12318	1.06061	1	M	0.886488	1.00634	0.4724	M	0.757329	0.817007	0.3679
94	Propionyl-carnitine	STD	218.138	218.139	1.48578	7.25121	POS	○	M	1.09584	1.10673	0.7788	M	0.868062	1.04558	0.3679	H	1.12887	1.39394	0.03877
95	Quinolinic acid	STD	166.014	166.015	1.75375	11.8572	NEG		L	1.16644	1.19132	0.7788	L	1.19997	1.16384	0.7788	L	0.896389	0.738887	0.1738
96	S-Adenosyl-homocysteine	STD	385.128	385.129	1.57958	11.3249	POS	○	L	1.1982	0.85811	0.1738	L	0.90553	1.43722	0.04979	L	1.11618	1.0464	0.7788
97	S-Adenosyl-methionine	STD	399.144	399.144	1.47536	14.2981	POS	○	L	1.1434	0.983685	0.7788	L	0.985562	1.23293	0.4724	L	1.01261	1.25383	0.1738
98	S-Methyl-ergothioneine	STD	242.097	242.097	0.280792	7.8913	NEG	○	L	1.35019	1.38671	0.04979	ND				L	1.08724	1.14528	0.7788
99	Sedoheptulose-7-phosphate	STD	289.033	289.033	0.518	13.6324	NEG	○	L	1.0923	1.15268	0.7788	L	1.8351	2.20043	0.03877	L	0.899883	1.10853	1
100	Serine	STD	104.036	104.035	7.58013	12.8831	NEG		L	1.28482	1.26135	0.4724	M	1.07779	1.04863	0.7788	M	0.953512	0.988473	0.4724
101	Succinate	STD	117.02	117.019	5.87382	12.502	NEG	○	L	1.49404	1.5134	0.1738	L	1.51113	1.28819	0.03877	L	1.43789	1.47721	0.1738
102	Taurine	STD	124.008	124.007	5.51136	11.9475	NEG		M	1.27183	1.29973	0.1738	H	1.16387	1.18026	0.1738	M	1.18226	1.21184	0.1738
103	Tetradecanoyl-carnitine	STD	372.311	372.311	0.289028	3.78359	POS	○	L	6.99199	6.74302	0.04979	L	8.6044	13.9921	0.01832	L	4.02998	6.13898	0.01832
104	Threonine	STD	118.052	118.051	5.65626	11.8554	NEG		M	1.11166	1.00744	0.7788	M	0.986211	0.916551	0.4724	M	0.905163	0.929445	0.3679
105	Trimethyl-histidine (hercynine)	MS/MS	198.124	198.124	1.46662	9.8755	POS	○	L	1.08963	1.028	0.7788	L	2.26024	0.941394	0.4724	L	1.09219	1.0739	0.4724
106	Trimethyl-lysine	STD	189.159	189.16	1.84955	20.6074	POS	○	M	1.15109	1.02348	0.4724	L	0.829153	0.848255	0.7788	M	1.18137	1.45761	0.4724
107	Trimethyl-tryptophan (Hypaphorine)	STD	247.144	247.144	1.40726	6.09092	POS	○	M	1.13062	1.05294	0.3679	L	1.15099	1.19272	0.1054	H	1.14472	1.2726	0.4724
108	Trimethyl-tyrosine	MS/MS	224.128	224.128	0.542274	7.59461	POS	○	L	1.22645	1.06115	0.7788	ND				L	1.11879	1.23195	0.1054
109	Tryptophan	STD	203.083	203.083	1.31648	8.74598	NEG		M	1.16737	1.09772	0.4724	H	1.03167	1.05335	1	M	1.16296	1.13252	0.4724
110	Tyrosine	STD	180.067	180.067	1.45642	10.3094	NEG		M	1.31328	1.40452	0.4724	M	1.21941	1.41275	0.3679	M	1.0749	1.2493	0.7788
111	UDP	STD	402.995	402.995	1.3003	14.0102	NEG	○	L	1.25594	1.35951	0.4724	L	1.23702	1.66502	0.3679	L	1.31292	1.36184	0.4724
112	UDP-acetylglucosamine	STD	606.075	606.074	1.97668	12.6916	NEG	○	M	1.19203	1.18399	0.04979	L	1.05126	1.08068	0.4724	M	1.06765	1.10258	1
113	UDP-glucose	STD	565.049	565.048	1.42658	13.7441	NEG	○	M	1.18772	1.34654	0.1738	L	1.14638	1.32203	0.4724	M	0.982644	1.15993	0.3679
114	UDP-glucuronate	STD	579.028	579.027	1.53357	16.3194	NEG	○	L	1.11261	1.21384	0.3679	L	1.14192	1.32418	0.4724	L	0.97806	1.13165	0.7788
115	UMP	STD	323.029	323.029	1.17405	12.5866	NEG	○	L	1.33826	1.0857	0.01832	L	1.16157	1.01908	0.3679	L	1.41323	1.2812	0.4724
116	Urate	STD	167.021	167.021	2.14749	10.7964	NEG	○	H	1.51939	1.73942	0.03877	H	1.16737	1.61712	0.4724	H	1.30588	1.59575	0.03877
117	Uridine	STD	243.062	243.062	0.339614	6.97906	NEG		L	2.59401	2.79805	0.03877	L	2.2867	2.60637	0.03877	L	2.19901	2.41292	0.04979
118	UTP	STD	482.962	482.961	1.3048	15.1332	NEG		L	1.43231	1.4288	0.04979	L	1.30551	1.6099	0.1738	L	1.38626	1.34135	0.1738
119	Valine	STD	116.072	116.072	5.83795	9.82536	NEG		M	1.66993	1.95003	0.1738	M	1.43814	1.93826	0.03877	M	1.32651	1.64161	0.1738
120	Xanthine	STD	151.027	151.026	3.09241	8.34059	NEG		L	3.48617	4.02599	0.03877	L	3.77784	4.35433	0.03877	L	2.83758	3.47841	0.03877
	PIPES [M-H]-	STD	301.054	301.053	1.1329	11.7728	NEG		M	1.26535	1.3138	0.1738	M	1.17106	1.16369	0.04979	M	1.08142	1.28561	0.1738
	HEPES [M+H]+	STD	239.106	239.106	1.55595	8.25932	POS		H	0.976533	0.755981	0.1054	H	1.03286	0.949163	0.1738	H	1.01283	1.03512	1
